# Supplementary material for: Efficacy of Chemotherapy in Pain Control of Patients with Cancer at the Early Phase of Their Disease
Source: Healthcare (Basel). 2025 Apr 18;13(8):931. doi: 10.3390/healthcare13080931 (PMC12027393; doi:10.3390/healthcare13080931)
Supplement: Supplementary file 1 [file healthcare-13-00931-s001.zip]

Archive with 1 entries (1 files):
- healthcare-3506356-supplementary.pdf
